# Supplementary material for: Universal Health Coverage and Preparedness Payoffs: Global COVID-19 Vaccination Rates
Source: Vaccines (Basel). 2025 Apr 23;13(5):443. doi: 10.3390/vaccines13050443 (PMC12115366; doi:10.3390/vaccines13050443)
Supplement: Supplementary file 1 [file vaccines-13-00443-s001.zip]

Archive with 3 entries (3 files):
- InteractivePlot1_UHC and Vac Oct 2021.html
- InteractivePlot2_UHC and Vac Aug 2022.html
- Supplementary_UHC and preparedness.pdf
